# Supplementary material for: Control of Caenorhabditis elegans germ-line stem-cell cycling speed meets requirements of design to minimize mutation accumulation
Source: BMC Biol. 2015 Jul 18;13:51. doi: 10.1186/s12915-015-0148-y (PMC4538916; doi:10.1186/s12915-015-0148-y)
Supplement: Additional file 1: Table S1. — Full results of pedigree-depth optimizations. Asterisks: control points that are fixed to constant values; LX-D: cell cycle length at distal end of DMMZ at stage LX (from L2 to L4 + 3 days); LX-P: cell cycle length at proximal end of MMZ at stage LX; α LX: ratio of cycle lengths between distal DMMZ and proximal MMZ at larval stage LX; CI: 95 % credible interval derived from MCMC analysis. Further details of MCMC results are given in Figure S7. See Table 1 for abbreviated results and “Methods” for derivation details. (XLS 33 kb) [file 12915_2015_148_MOESM1_ESM.xls]

## Sheet: Sheet1 - Table 1 - Table 1 - Ta
	Optimization and MCMC setup											Optimization and MCMC results
Optimization ID #	Metric	Fecundity and cell production constraints	Uses experimental geometry	MCMC metric ε	MCMC cell production constraint ε	MCMC fecundity constraint ε	Max MZ width/height	Max MZ cell number	Number temporal control points	Pre-meiotic arrest within MZ	Special notes	Objective function optimum	Optimum posterior mean	Optimum posterior CI	Optimal MZ width	Optimal MZ width posterior mean	Optimal MZ width CI	Optimal MZ height	Optimal MZ height posterior mean	Optimal MZ height CI	L2-D	L2-D posterior mean	L2-D CI	L2-P	L2-P posterior mean	L2-P CI	α L2	α L2 posterior mean	α L2 CI	L4-D	L4-D posterior mean	L4-D CI	L4-P	L4-P posterior mean	L4-P CI	α L4	α L4 posterior mean	α L4 CI	L4+1-D	L4+1-D posterior mean	L4+1-D CI	L4+1-P	L4+1-P posterior mean	L4+1-P CI	α L4+1	α L4+1 posterior mean	α L4+1 CI	L4+3-D	L4+3-D posterior mean
1	P.D. first 3,000 cells	No	No	0.01	-	-	2000	2000	4	No	-	11.7413	11.74	11.74 - 11.74	359	351.32	319 - 383	1	1	1 - 1	1893.15	1571.17	1435.22 - 1773.36	2.80*	-	-	676.125	561.13	512.58 - 633.34	1985.02	1610.86	1206.51 - 1975.93	2.80*	-	-	708.936	575.31	430.90 - 705.69	553.53	698.02	473.52 - 964.70	2.80*	-	-	197.689	249.29	169.11 - 344.54	2.8	2.86
2	P.D. first 3,000 cells	No	No	0.01	-	-	2000	359	1	No	1 with flat profile, max 359 cells	13.9414	13.94	13.94 - 13.94	1	1	1 - 1	359	359	359 - 359	-	-	-	-	-	-	-	-	-	-	-	-	-	-	-	-	-	-	-	-	-	-	-	-	-	-	-	-	-
3	P.D. first 3,000 cells	No	No	0.01	-	-	2000	2000	1	No	1 with flat profile	12.0535	12.05	12.05 - 12.05	1523	1528.88	1455 - 1610	1	1	1 - 1	-	-	-	-	-	-	-	-	-	-	-	-	-	-	-	-	-	-	-	-	-	-	-	-	-	-	-	-	-
4	P.D. first 3,000 cells	No	No	0.01	-	-	2000	200	1	No	1 with flat profile, max 200 cells	17.1952	17.19	17.19 - 17.19	1	1	1 - 1	200	200	200 - 200	-	-	-	-	-	-	-	-	-	-	-	-	-	-	-	-	-	-	-	-	-	-	-	-	-	-	-	-	-
5	P.D. gametes	No	No	0.01	-	-	500	2000	4	No	-	9.62394	9.61	9.59 - 9.62	112	67.51	51 - 122	1	1	1 - 1	2.8	7.49	2.80 - 20.41	2.80*	-	-	1	2.68	1.00 - 7.29	135.614	865.85	86.51 - 1437.09	2.80*	-	-	48.4336	309.23	30.90 - 513.25	253.948	126	17.79 - 319.90	2.80*	-	-	90.6957	45	6.35 - 114.25	1321.45	1058.6
6	P.D. gametes	No	No	0.01	-	-	30	2000	4	No	5 with max MZ 30 x 30	9.64916	9.64	9.63 - 9.65	18	23.16	16 - 27	12	7.31	5 - 13	2.8	4.93	2.80 - 9.09	2.80*	-	-	1	1.76	1.00 - 3.25	9.7902	45.76	9.79 - 85.57	2.80*	-	-	3.4965	16.34	3.50 - 30.56	3.7986	9.05	3.18 - 26.99	2.80*	-	-	1.35664	3.23	1.14 - 9.64	149.844	333.06
7	P.D. gametes	No	No	0.01	-	-	2000	2000	1	No	5 with forced spatially flat profile	9.90508	9.89	9.85 - 9.90	1	31.56	1 - 199	216	159.82	2 - 442	-	-	-	-	-	-	-	-	-	-	-	-	-	-	-	-	-	-	-	-	-	-	-	-	-	-	-	-	-
8	Aggregate fitness	No	Yes	1e-05	0.1	1	-	-	4	Yes	-	1.0054	1.0064	1.0054 - 1.0078	-	-	-	-	-	-	2.8	2.8	2.80 - 2.80	2.8	2.8	2.80 - 2.80	1	1	1.00 - 1.00	2.8	2.84	2.80 - 2.86	2.8	2.8	2.80 - 2.80	1	1.02	1.00 - 1.02	2.86	2.81	2.81 - 2.86	2.8	2.8	2.80 - 2.80	1.02	1	1.00 - 1.02	2.85	2.99
9	Aggregate fitness	No	Yes	1e-05	0.1	1	-	-	4	Yes	8 with U=0.48	0.9995	1.0015	0.9995 - 1.0068	-	-	-	-	-	-	2.8	2.8	2.80 - 2.80	2.8	2.8	2.80 - 2.80	1	1	1.00 - 1.00	2.8	2.82	2.80 - 2.89	2.8	2.8	2.80 - 2.80	1	1.01	1.00 - 1.03	2.82	2.83	2.82 - 2.85	2.8	2.8	2.80 - 2.81	1.01	1.01	1.01 - 1.02	2.86	2.93
10	P.D. gametes	Yes	No	0.0001	0.001	0.001	30	500	3	No	6 with cell production and fecundity constraints	9.72105	9.72	9.72 - 9.72	19	20.46	17 - 22	12	11.64	10 - 13	3.40*	-	-	3.40*	-	-	-	-	-	5.9964	5.64	5.38 - 5.97	2.8	2.94	2.81 - 3.16	2.14157	1.92	1.81 - 2.11	5.423	6.32	5.64 - 7.40	2.8	3.44	2.82 - 4.52	1.93679	1.88	1.34 - 2.62	7.2408	9.81
11	P.D. gametes	Yes	Yes	0.01	0.1	1	-	-	3	Yes	Experimental, cone-like geometry	9.85128	9.84	9.81 - 9.85	-	-	-	-	-	-	3.40*	-	-	3.40*	-	-	-	-	-	6.4478	6.23	5.82 - 6.57	2.8	2.86	2.81 - 2.98	2.30279	2.18	2.04 - 2.34	3.9986	8.14	5.54 - 9.42	2.8	2.96	2.81 - 3.08	1.42807	2.75	1.85 - 3.22	8.3144	5.07
12	P.D. gametes	Yes	Yes	0.01	0.1	1	-	-	3	Yes	11 with cell cycle speed dependent mutation rate	8.8767	8.87	8.87 - 8.88	-	-	-	-	-	-	3.40*	-	-	3.40*	-	-	-	-	-	6.54845	6.57	6.56 - 6.58	2.8	2.81	2.81 - 2.81	2.33873	2.34	2.34 - 2.35	7.8142	7.14	4.92 - 7.55	2.8	2.9	2.81 - 3.08	2.79079	2.47	1.65 - 2.68	7.76235	7.11
13	P.D. gametes	Yes	Yes	0.01	0.1	1	-	-	3	Yes	11 with immortal strand	8.85101	8.84	8.84 - 8.85	-	-	-	-	-	-	3.40*	-	-	3.40*	-	-	-	-	-	2.8	2.83	2.82 - 2.83	4.4226	4.44	4.42 - 4.47	0.633112	0.64	0.63 - 0.64	2.8	2.85	2.80 - 2.87	3.9529	3.75	3.64 - 3.93	0.708341	0.76	0.71 - 0.79	2.8	2.94
Table S1: Full results of pedigree depth optimizations. Asterisks: control points that are fixed to constant values; LX-D: cell cycle length at distal end of DMMZ at stage LX (from L2 to L4 + 3 days); LX-P: cell cycle length at proximal end of MMZ at stage LX; α LX: ratio of cycle lengths between distal DMMZ and proximal MMZ at larval stage LX; CI: 95% credible interval derived from MCMC analysis…
[truncated: 7 more columns]
